# Supplementary material for: Pitfall of Wide Wedge Resection: Risk of Overlooking Surgical Margin Shortage
Source: Interdiscip Cardiovasc Thorac Surg. 2026 Jan 13;41(1):ivag021. doi: 10.1093/icvts/ivag021 (PMC12836424; doi:10.1093/icvts/ivag021)
Supplement: ivag021_Supplementary_Data [file ivag021_supplementary_data.zip]

Archive with 2 entries (2 files):
- Supplementary Figure S1.pdf
- supple video 3.mov
